# Supplementary material for: Ultrasound-Assisted Heterogeneous Synthesis of Bio-Based Oligo-Isosorbide Glycidyl Ethers: Towards Greener Epoxy Precursors
Source: Molecules. 2019 Apr 26;24(9):1643. doi: 10.3390/molecules24091643 (PMC6539049; doi:10.3390/molecules24091643)
Supplement: Supplementary file 1 [file molecules-24-01643-s001.zip]

Archive with 2 entries (2 files):
- molecules-492736-SI.pdf
- voies iso epoxy.cdx
